# Supplementary material for: Cognitive Intervention Through Photo-Integrated Conversation Moderated by Robots (PICMOR) Program: A Randomized Controlled Trial
Source: Front Robot AI. 2021 Apr 12;8:633076. doi: 10.3389/frobt.2021.633076 (PMC8103544; doi:10.3389/frobt.2021.633076)
Supplement: Supplementary file 1 [file datasheet1.csv]

Participant	Group	TotalNumberOfWords	TopicProviding	Question	Reply	Others	ProportionOfTopicProviding	ProportionOfQuestion	ProportionOfReply	ProportionOfOthers
1	control	3553	1347	392	290	1524	0.37911624	0.110329299	0.081621165	0.428933296
2	control	2749	836	335	222	1356	0.304110586	0.121862495	0.080756639	0.49327028
3	control	2582	1450	28	177	927	0.56158017	0.010844307	0.06855151	0.359024012
4	control	2352	912	77	235	1128	0.387755102	0.032738095	0.099914966	0.479591837
5	control	2196	585	205	154	1252	0.266393443	0.093351548	0.070127505	0.570127505
6	control	2125	463	74	132	1456	0.217882353	0.034823529	0.062117647	0.685176471
7	control	1939	455	172	70	1242	0.23465704	0.088705518	0.036101083	0.640536359
8	control	1866	451	194	82	1139	0.241693462	0.103965702	0.043944266	0.61039657
9	control	1861	384	121	44	1312	0.206340677	0.065018807	0.023643203	0.704997313
10	control	1860	287	237	151	1185	0.154301075	0.127419355	0.081182796	0.637096774
11	control	1836	583	73	74	1106	0.317538126	0.039760349	0.040305011	0.602396514
12	control	1705	303	99	74	1229	0.17771261	0.058064516	0.04340176	0.720821114
13	control	1705	440	54	26	1185	0.258064516	0.031671554	0.015249267	0.695014663
14	control	1698	874	31	117	676	0.514723204	0.018256773	0.068904594	0.39811543
15	control	1688	430	149	60	1049	0.254739336	0.088270142	0.035545024	0.621445498
16	control	1575	807	55	57	656	0.512380952	0.034920635	0.036190476	0.416507937
17	control	1568	975	40	45	508	0.621811224	0.025510204	0.02869898	0.323979592
18	control	1504	218	166	28	1092	0.144946809	0.11037234	0.018617021	0.72606383
19	control	1487	581	56	66	784	0.39071957	0.037659718	0.044384667	0.527236046
20	control	1232	174	91	94	873	0.141233766	0.073863636	0.076298701	0.708603896
21	control	1229	338	29	47	815	0.275020342	0.02359642	0.038242474	0.663140765
22	control	1228	361	71	103	693	0.293973941	0.05781759	0.083876221	0.564332248
23	control	1226	393	114	134	585	0.320554649	0.092985318	0.109298532	0.477161501
24	control	1210	210	39	95	866	0.173553719	0.032231405	0.078512397	0.715702479
25	control	1198	397	20	105	676	0.331385643	0.016694491	0.087646077	0.56427379
26	control	1167	258	110	73	726	0.221079692	0.094258783	0.062553556	0.622107969
27	control	1152	229	65	100	758	0.198784722	0.056423611	0.086805556	0.657986111
28	control	1042	251	45	82	664	0.240882917	0.04318618	0.078694818	0.637236084
29	control	1037	320	89	93	535	0.308582449	0.085824494	0.089681774	0.515911283
30	control	799	109	50	39	601	0.136420526	0.062578223	0.048811014	0.752190238
31	control	774	170	32	24	548	0.219638243	0.041343669	0.031007752	0.708010336
32	control	621	210	7	194	210	0.338164251	0.011272142	0.312399356	0.338164251
33	control	571	163	30	30	348	0.285464098	0.052539405	0.052539405	0.609457093
34	intervention	1563	563	172	152	676	0.360204734	0.110044786	0.09724888	0.432501599
35	intervention	1430	425	161	154	690	0.297202797	0.112587413	0.107692308	0.482517483
36	intervention	1388	492	154	77	665	0.354466859	0.110951009	0.055475504	0.479106628
37	intervention	1363	568	97	150	548	0.416727806	0.071166544	0.110051357	0.402054292
38	intervention	1342	445	153	182	562	0.331594635	0.114008942	0.13561848	0.418777943
39	intervention	1326	431	115	131	649	0.325037707	0.086726998	0.098793363	0.489441931
40	intervention	1316	557	98	172	489	0.42325228	0.074468085	0.130699088	0.371580547
41	intervention	1286	438	90	100	658	0.34059098	0.069984448	0.077760498	0.511664075
42	intervention	1248	478	113	124	533	0.383012821	0.090544872	0.099358974	0.427083333
43	intervention	1213	412	111	104	586	0.339653751	0.091508656	0.08573784	0.483099753
44	intervention	1206	513	159	80	454	0.425373134	0.131840796	0.066334992	0.376451078
45	intervention	1197	440	160	152	445	0.367585631	0.133667502	0.126984127	0.37176274
46	intervention	1197	443	144	117	493	0.370091896	0.120300752	0.097744361	0.411862991
47	intervention	1190	524	76	118	472	0.440336134	0.063865546	0.099159664	0.396638655
48	intervention	1172	418	97	114	543	0.35665529	0.082764505	0.097269625	0.46331058
49	intervention	1167	328	52	129	658	0.281062554	0.044558698	0.110539846	0.563838903
50	intervention	1167	444	112	95	516	0.380462725	0.095972579	0.081405313	0.442159383
51	intervention	1133	407	150	109	467	0.359223301	0.13239188	0.096204766	0.412180053
52	intervention	1104	288	51	106	659	0.260869565	0.046195652	0.096014493	0.59692029
53	intervention	1083	353	135	56	539	0.325946445	0.12465374	0.051708218	0.497691597
54	intervention	1073	467	102	105	399	0.435228332	0.095060578	0.097856477	0.371854613
55	intervention	1068	399	193	76	400	0.373595506	0.18071161	0.071161049	0.374531835
56	intervention	1041	261	118	93	569	0.250720461	0.113352546	0.089337176	0.546589817
57	intervention	1036	374	122	75	465	0.361003861	0.117760618	0.072393822	0.448841699
58	intervention	1031	250	16	125	640	0.242483026	0.015518914	0.121241513	0.620756547
59	intervention	1028	366	103	160	399	0.356031128	0.100194553	0.155642023	0.388132296
60	intervention	1026	393	115	80	438	0.383040936	0.11208577	0.07797271	0.426900585
61	intervention	968	344	191	165	268	0.355371901	0.19731405	0.170454545	0.276859504
62	intervention	946	251	169	101	425	0.265327696	0.178646934	0.106765328	0.449260042
63	intervention	918	378	48	88	404	0.411764706	0.052287582	0.095860566	0.440087146
64	intervention	889	346	32	117	394	0.38920135	0.035995501	0.131608549	0.443194601
65	intervention	736	308	55	146	227	0.418478261	0.074728261	0.198369565	0.308423913
